# Supplementary material for: Repurposing of archived CO1 sequence data reveals unusually high genetic structure between North American and European zebra mussels (Dreissena polymorpha)
Source: Mitochondrial DNA B Resour. 2017 Nov 25;2(2):853–5. doi: 10.1080/23802359.2017.1407713 (PMC7800893; doi:10.1080/23802359.2017.1407713)
Supplement: Andrew_David_and_Kendall_Gardner_supplemental_content.zip [file TMDN_A_1407713_SM8719.zip › Supplementary_Table_1.xlsx]

## Sheet: Sheet1
Dreissena polymorpha polymorpha
Archived Sequences Compiled on 3-21-17
LOCALITY	GENBANK ACCESSION CODE	DATE OF COLLECTION
Croatia	JX099437	2011
Ukraine	AF492005	2000
Ukraine	AF479636	2000
Poland	AF474404	1993/1994
France	JX239088	2009
France	JX239087	2009
France	JN543687	2009
France	JN543686	2009
France	JN543685	2009
Hungary	KX537632	1991
Montenegro	HM210081	2003-2009
Montenegro	HM210080	2003-2009
Montenegro	HM210079	2003-2009
Macedonia	DQ333702	2003-2004
Macedonia	DQ333701	2003-2004
Caspian Sea	AF510510	2003*
Caspian Sea	AF510509	2003*
Caspian Sea	AF510508	2003*
Germany	EF414494	2005
Turkey	EF414493	2005
Hungary	JQ771953	2003-2005
Hungary	JQ771952	2003-2005
Hungary	JQ771941	2003-2005
Romania	JQ435817		excluded from analyses (Krapal pers. Com)
Germany	AM749000
Italy	AM748996	2006
Italy	AM748992	2006
Italy	AM748991	2006
Italy	AM748987	2006
Italy	AM748983	2006
Italy	AM748982	2006
Italy	AM748981	2006
Italy	AM748980	2006
Italy	AM748979	2006
Italy	AM748978	2006
Italy	AM746677	2006
Germany	AM749001	2006
Germany	AM748999	2006
Italy	AM748997	2006
Germany	AM748990	2006
Italy	AM748989	2006
Italy	AM748988	2006
Germany	AM748986	2006
Germany	AM748985	2006
Italy	AM748977	2006
Italy	AM748976	2006
Italy	AM748975	2006
Turkey	DQ840131	2003
Turkey	DQ840130	2003
Turkey	DQ840129	2003
Turkey	DQ840128	2003
Turkey	DQ840127	2003
Turkey	DQ840126	2003
Caspian Sea	DQ840125	2001
Caspian Sea	DQ840124	2001
Caspian Sea	DQ840123	2001
Caspian Sea	DQ840122	2001
Caspian Sea	DQ840121	2001
Lake Superior	EU484456	2001
Lake Superior	EU484455	2005/2006
Lake Superior	EU484454	2005/2006
Lake Superior	EU484453	2005/2006
Lake Superior	EU484452	2005/2006
Lake Superior	EU484451	2005/2006
Lake Superior	EU484450	2005/2006
Lake Superior	EU484449	2005/2006
Lake Superior	EU484448	2005/2006
Lake Superior	EU484447	2005/2006
Lake Superior	EU484446	2005/2006
Lake Superior	EU484445	2005/2006
Lake Superior	EU484444	2005/2006
Lake Superior	EU484443	2005/2006
Lake Superior	EU484442	2005/2006
Lake Superior	EU484441	2005/2006
Lake Superior	EU484440	2005/2006
Lake Superior	EU484439	2005/2006
Lake Superior	EU484438	2005/2006
Lake Superior	EU484437	2005/2006
Lake Superior	EU484435	2005/2006
Lake Superior	EU484434	2005/2006
Lake Superior	EU484433	2005/2006
Lake Superior	EU484432	2005/2006
Lake Superior	EU484431	2005/2006
